# Supplementary material for: Recovery of Terephthalic Acid from Densified Post-consumer Plastic Mix by HTL Process
Source: Molecules. 2022 Oct 21;27(20):7112. doi: 10.3390/molecules27207112 (PMC9609039; doi:10.3390/molecules27207112)
Supplement: Supplementary file 1 [file molecules-27-07112-s001.zip]

Archive with 1 entries (1 files):
- molecules-1973760-supplementary.pdf
